# Supplementary material for: Artificial intelligence algorithms predict the efficacy of analgesic cocktails prescribed after orthopedic surgery
Source: PLoS One. 2023 Feb 2;18(2):e0280995. doi: 10.1371/journal.pone.0280995 (PMC9894442; doi:10.1371/journal.pone.0280995)
Supplement: S1 Data — (XLSX) [file pone.0280995.s002.xlsx]

## Sheet: Sheet1
Spalte →	A	C	F	G	P	Q	R	S			T	U	V	f	X	Y	Z	AA	AU
↓ Ind.	Person	biological SEX	Demand	NRS/BESD	Pain-Level: at visit	Pain-Level: at visit	Max. Pain fhile	Max. Pain fhile	Co-Morbidities	chron.use:OPOID	Pain medication	Pain medication	Pain medication	Pain medication	Pain medication	Pain medication	Pain medication	Pain medication	Satisfaction
Nr. ↓	Patient-TWD	m/f	routine	acute	At rest	Movement	At rest	Movement	Co-Morbidities	chron.use:OPOID	Paracetamol Mexalen	Diclofenac	Metamizol	Nedolpasse®	Dexibuprofen	Tramadol	Hydromorphon	Piritramid	Responses 1-to-4
68	blank	m	1	0	0	0	7	8	0	0	1	1	1	1	0	0	0	0	1
719	blank	m	1	0	3	4	7	7	0	0	1	0	1	0	0	0	1	0	1
680	blank	m	1	0	6	7	10	10	1247	1	0	0	1	0	0	0	0	0	missing
92	blank	m	1	0	2	3	3	4	0	0	1	1	1	0	0	0	0	0	1
904	blank	f	1	0	0	0	0	0	0	0	missing	missing	missing	missing	missing	missing	missing	missing	1
345	blank	f	1	0	0	2	6	6	0	0	1	0	1	1	0	0	1	0	1
209	blank	m	1	0	2	3	3	5	0	0	1	1	0	0	0	0	1	0	1
95	blank	f	1	0	2	2	7	7	0	0	1	1	0	0	0	0	1	0	2
107	blank	f	1	0	4	5	8	9	7	0	0	0	1	1	0	0	1	0	1
875	blank	m	1	0	0	1	4	5	0	0	1	0	0	0	0	0	1	0	1
41	blank	m	1	0	2	5	5	8	0	0	1	1	1	0	0	0	0	0	1
496	blank	m	1	0	0	1	3	4	0	0	1	1	1	0	0	0	0	0	1
211	blank	m	1	0	2	4	3	8	0	0	1	1	1	0	0	1	0	0	2
96	blank	m	1	0	4	5	7	7	0	0	1	1	0	0	0	0	1	0	1
1093	blank	f	1	0	6	8	6	8	0	0	1	1	1	0	0	0	1	0	2
44	blank	m	1	0	0	0	3	4	1	0	1	0	1	0	0	0	1	0	1
4	blank	f	1	0	6	7	10	10	0	0	1	0	1	0	missing	missing	1	0	1
176	blank	m	1	0	2	2	5	5	0	0	0	0	1	1	0	0	1	0	2
870	blank	m	1	0	3	4	3	4	0	0	1	0	1	1	0	0	1	0	1
23	blank	f	1	0	0	0	4	5	0	0	1	1	0	0	missing	missing	1	0	2
526	blank	m	1	0	3	4	7	8	0	0	1	1	1	0	0	0	1	0	missing
9	blank	f	1	0	2	4	3	6	0	0	1	1	1	0	missing	missing	0	0	1
120	blank	m	1	0	2	3	8	9	0	0	1	1	0	0	0	0	1	0	1
655	blank	m	1	0	2	3	5	6	0	0	0	1	1	1	0	0	1	0	2
164	blank	m	1	0	2	3	3	4	16	0	1	0	1	0	0	0	1	0	1
16	blank	f	1	0	2	5	2	5	0	0	0	1	1	1	missing	missing	0	0	1
57	blank	f	1	0	0	2	4	4	0	0	0	1	1	0	0	0	0	0	1
60	blank	m	1	0	0	0	4	4	4	0	1	1	0	0	0	0	1	0	1
61	blank	m	1	0	1	1	6	6	0	0	0	0	1	0	0	0	1	0	1
64	blank	f	1	0	2	2	4	5	1	0	0	0	1	1	0	0	1	0	1
443	blank	f	missing	missing	missing	missing	missing	missing	0	0	missing	missing	missing	missing	missing	missing	missing	missing	missing
35	blank	m	1	0	2	2	6	6	0	0	1	1	1	0	0	0	0	0	1
46	blank	m	1	0	0	0	0	0	0	0	1	0	0	0	0	0	0	0	1
131	blank	f	1	0	2	2	6	6	0	0	0	1	0	0	0	0	1	0	1
53	blank	f	1	0	7	8	7	8	1	0	1	0	1	0	0	1	1	0	1
134	blank	f	1	0	1	2	8	8	0	0	1	1	0	0	0	0	1	0	1
128	blank	f	1	0	3	4	4	5	1	0	1	1	0	0	0	0	0	0	1
91	blank	f	1	0	0	0	1	1	0	0	0	0	0	0	0	0	0	0	1
52	blank	f	1	0	3	3	5	6	0	0	1	1	0	0	0	0	1	0	1
280	blank	f	1	0	3	5	3	5	0	0	1	0	0	1	0	0	0	0	1
108	blank	f	1	0	0	1	2	3	0	0	0	1	0	0	0	0	0	0	1
104	blank	m	1	0	4	5	5	6	0	0	0	0	1	0	0	0	1	0	2
831	blank	m	1	0	1	2	2	3	0	0	1	0	1	0	0	0	1	0	1
920	blank	m	1	0	4	missing	8	missing	0	0	1	0	1	0	0	0	1	0	1
246	blank	f	1	0	2	3	0	0	0	0	1	0	1	1	0	0	1	0	1
8	blank	m	1	0	0	4	4	5	0	0	1	1	1	0	missing	missing	1	0	1
82	blank	m	1	0	6	6	1	2	0	0	1	1	0	0	0	0	1	0	1
55	blank	f	1	0	0	0	0	4	0	0	1	0	1	1	0	0	0	0	1
58	blank	m	1	0	2	2	5	5	0	0	0	1	1	0	0	0	1	0	2
110	blank	f	1	0	3	3	5	5	0	0	1	0	1	1	0	0	0	0	1
27	blank	f	1	0	3	5	3	5	0	0	0	0	1	0	0	0	0	0	3
38	blank	m	1	0	2	2	missing	7	0	0	1	0	0	1	0	0	0	0	1
105	blank	f	1	0	0	0	0	0	0	0	0	0	0	0	0	0	1	0	1
174	blank	f	1	0	2	3	4	5	7	0	1	1	0	0	0	0	1	0	1
678	blank	m	1	0	missing	missing	missing	missing	12	0	0	0	1	1	0	0	0	0	missing
18	blank	m	1	0	2	2	5	6	0	0	1	0	1	0	missing	missing	0	0	1
113	blank	f	1	0	2	3	8	8	0	0	1	0	0	0	0	0	0	0	1
610	blank	f	1	0	0	5	6	8	0	0	1	0	1	1	0	0	1	0	missing
587	blank	m	1	0	4	5	2	3	0	0	0	0	0	0	0	0	1	0	1
727	blank	m	1	0	5	6	6	7	0	0	1	0	1	1	0	0	1	0	2
302	blank	f	1	0	0	0	0	0	7	0	1	1	0	0	0	0	1	0	missing
353	blank	m	1	0	5	5	5	5	0	0	1	0	1	0	0	0	1	0	2
918	blank	m	1	0	1	missing	6	missing	0	0	missing	missing	missing	missing	missing	missing	missing	missing	1
191	blank	m	1	0	4	4	0	1	1	0	1	0	1	1	0	0	1	0	2
366	blank	m	1	0	0	1	2	4	0	0	1	1	0	0	0	0	1	0	1
704	blank	m	1	0	0	0	1	2	15	0	0	0	0	0	0	0	1	0	1
278	blank	m	1	0	0	0	6	7	0	0	1	0	0	1	0	0	0	0	1
731	blank	m	1	0	0	0	1	3	7	0	1	1	0	0	0	0	1	0	1
20	blank	m	1	0	2	3	0	0	0	0	1	1	0	0	0	0	0	0	1
67	blank	m	1	0	2	2	7	7	16	0	1	1	1	1	0	0	0	0	1
42	blank	m	1	0	2	2	5	6	0	0	1	0	1	1	0	0	0	0	2
846	blank	f	1	0	6	7	8	9	1	0	1	0	1	1	0	0	1	0	1
922	blank	m	1	0	3	4	3	4	0	0	1	0	1	1	0	0	1	0	1
390	blank	f	1	0	2	3	2	3	0	0	0	1	1	1	0	0	1	0	1
1019	blank	m	1	0	missing	missing	missing	missing	0	0	1	1	0	0	0	0	1	0	missing
458	blank	m	1	0	0	1	1	1	0	0	1	1	1	0	0	0	1	0	1
862	blank	m	1	0	missing	missing	8	10	0	0	1	1	1	1	0	0	1	0	1
319	blank	f	1	0	2	3	7	7	0	0	0	1	0	1	0	0	0	0	2
73	blank	f	1	0	2	3	4	5	0	0	1	0	1	0	0	0	1	0	1
11	blank	f	1	0	0	1	0	1	17	0	0	1	0	0	missing	missing	0	0	1
739	blank	m	0	1	2	2	5	6	6	0	1	0	1	1	0	0	1	0	1
777	blank	m	1	0	0	1	3	4	12	0	1	0	1	1	0	0	1	0	1
946	blank	m	1	0	missing	missing	6	missing	0	0	missing	missing	missing	missing	missing	missing	missing	missing	1
845	blank	m	1	0	1	2	7	8	0	0	1	1	1	0	0	0	0	0	1
482	blank	m	1	0	0	0	4	4	1	0	0	0	0	0	0	0	0	0	2
989	blank	m	1	0	3	4	7	8	0	0	1	0	1	1	0	0	1	0	1
122	blank	f	1	0	1	1	2	3	0	0	1	1	1	0	0	0	0	0	1
876	blank	f	1	0	1	2	7	8	0	0	1	0	1	1	0	0	1	0	1
915	blank	f	1	0	2	missing	4	missing	1	0	missing	missing	missing	missing	missing	missing	missing	missing	1
123	blank	f	1	0	4	5	5	6	0	0	1	0	0	0	0	0	0	0	1
132	blank	f	1	0	0	0	2	2	0	0	1	0	1	1	0	0	1	0	1
531	blank	f	1	0	9	8	9	8	147	0	1	0	1	0	0	0	0	0	1
232	blank	f	1	0	0	1	3	4	0	0	1	1	1	0	0	0	1	0	1
1018	blank	m	1	0	0	3	2	2	0	0	1	1	1	1	0	0	1	0	1
31	blank	m	1	0	0	3	8	9	0	0	1	1	0	0	0	0	1	1	1
239	blank	m	1	0	1	1	4	5	0	0	1	1	0	0	0	0	0	0	missing
180	blank	f	1	0	missing	missing	missing	missing	0	0	missing	missing	missing	missing	missing	missing	missing	missing	1
182	blank	m	1	0	2	4	3	5	0	0	0	1	0	0	0	0	1	0	1
493	blank	f	1	0	4	5	6	7	0	0	1	1	0	0	0	0	1	0	1
303	blank	f	1	0	3	4	7	7	17	0	1	0	1	0	0	0	1	0	1
32	blank	m	1	0	0	3	3	4	0	0	0	1	0	0	0	0	0	0	1
747	blank	m	1	0	1	2	4	5	0	0	1	0	0	1	0	0	0	0	1
161	blank	m	1	0	2	3	4	5	0	0	1	1	0	0	0	0	1	0	1
384	blank	m	1	0	5	5	6	7	0	0	1	0	1	1	0	0	1	0	1
1063	blank	m	1	0	0	1	1	2	0	0	1	1	0	0	0	0	1	0	1
957	blank	m	1	0	3	4	6	7	1	0	1	0	1	0	0	0	1	0	1
976	blank	f	1	0	2	3	7	8	1	0	1	0	1	1	0	0	1	0	1
753	blank	f	1	0	0	1	2	2	3	0	1	0	1	0	0	0	0	0	1
925	blank	m	1	0	2	3	4	5	0	0	0	0	1	1	0	0	1	0	1
959	blank	f	1	0	1	3	4	5	7	0	1	0	1	0	0	0	1	0	1
651	blank	f	1	0	0	2	5	6	1	0	0	0	1	0	0	0	0	0	1
824	blank	m	1	0	0	1	6	7	1	0	0	0	1	1	0	0	1	0	2
71	blank	f	1	0	8	9	4	5	0	0	1	1	0	0	0	0	1	0	1
6	blank	m	1	0	3	4	3	4	0	0	0	1	1	1	missing	missing	0	0	1
750	blank	f	1	0	missing	missing	5	6	7	0	1	0	1	1	0	0	1	0	1
735	blank	f	1	0	6	7	8	9	0	0	1	0	1	1	0	0	1	0	1
851	blank	f	1	0	3	4	7	8	0	0	1	0	1	1	0	0	1	0	1
144	blank	m	1	0	0	0	3	4	0	0	1	1	1	0	0	0	0	0	1
47	blank	f	1	0	1	2	1	2	0	0	1	1	1	0	0	0	0	0	1
258	blank	m	1	0	0	0	2	3	1	0	1	0	0	0	0	0	0	0	1
321	blank	m	1	0	0	2	0	2	4	0	0	1	1	0	0	0	1	0	1
882	blank	f	1	0	4	missing	8	missing	0	0	0	0	0	1	0	0	0	0	missing
972	blank	f	1	0	2	3	7	8	0	0	1	0	1	1	0	0	1	0	1
439	blank	f	1	0	3	4	6	7	0	0	1	0	1	0	0	0	1	0	1
975	blank	m	1	0	2	3	5	6	12	0	1	0	1	1	0	0	1	0	1
90	blank	f	1	0	0	0	9	9	16	0	0	0	1	0	0	1	0	0	1
1013	blank	f	1	0	6	6	4	7	0	0	1	0	1	1	0	0	1	0	1
238	blank	m	1	0	0	1	3	4	1	0	1	0	1	1	0	0	0	0	1
466	blank	f	1	0	2	3	4	5	0	0	1	1	1	1	0	0	1	0	1
19	blank	m	1	0	0	0	2	3	0	0	1	1	0	0	0	0	1	0	1
22	blank	m	1	0	0	0	1	2	0	0	1	1	0	0	0	0	0	0	1
29	blank	m	1	0	1	1	8	8	0	0	1	1	1	0	0	0	1	0	1
742	blank	f	1	0	0	1	7	8	0	0	1	1	1	0	0	0	1	0	1
416	blank	f	1	0	missing	missing	missing	missing	0	0	1	1	1	0	0	0	0	0	1
440	blank	m	1	0	6	7	3	4	1	0	1	0	1	0	0	0	1	0	1
202	blank	m	1	0	0	1	5	6	0	0	1	0	1	1	0	0	1	0	1
899	blank	f	1	0	9	10	9	10	0	0	1	0	1	0	0	0	1	0	2
282	blank	m	1	0	0	0	4	4	0	0	0	0	0	1	0	0	1	0	1
606	blank	m	1	0	0	1	3	4	0	0	1	1	1	0	0	0	1	0	1
227	blank	m	1	0	5	6	8	8	0	0	1	1	1	0	0	0	0	0	1
66	blank	f	1	0	5	5	8	8	1	0	1	0	1	0	0	0	1	0	1
253	blank	m	1	0	0	5	8	8	1	0	1	0	1	1	0	0	1	0	1
417	blank	f	1	0	0	missing	6	missing	17	0	1	0	0	1	0	0	1	0	2
971	blank	m	1	0	4	5	7	8	0	0	1	0	1	1	0	0	1	0	1
127	blank	m	1	0	4	4	5	5	0	0	1	1	0	0	0	0	0	0	missing
763	blank	m	1	0	9	10	9	10	0	0	0	0	1	1	0	0	1	0	2
479	blank	m	1	0	4	5	5	6	0	0	1	1	0	0	0	0	1	0	1
795	blank	m	1	0	0	1	3	4	0	0	1	0	1	0	1	0	1	0	1
738	blank	f	1	0	1	2	7	8	0	0	1	0	1	0	0	0	1	0	1
778	blank	m	1	0	0	1	8	9	0	0	1	0	1	1	0	0	1	0	1
554	blank	m	1	0	0	0	0	0	0	0	1	0	1	0	0	0	0	0	1
552	blank	m	1	0	0	1	4	5	0	0	0	0	1	1	0	0	0	1	1
553	blank	m	1	0	1	2	3	4	1	0	1	1	1	0	0	0	0	0	1
797	blank	f	missing	missing	2	3	3	4	0	0	missing	missing	missing	missing	missing	missing	missing	missing	missing
673	blank	m	1	0	1	2	8	9	4	0	1	0	1	1	0	0	1	0	1
81	blank	m	1	0	2	2	5	5	0	0	1	1	0	0	0	0	1	0	1
952	blank	m	1	0	3	4	8	9	0	0	0	0	1	0	0	0	1	0	1
974	blank	f	1	0	1	2	6	7	0	0	1	0	1	1	0	0	1	0	1
1005	blank	f	1	0	3	4	6	7	1	0	1	0	1	1	0	0	1	0	2
501	blank	f	1	0	5	5	7	8	0	0	1	0	0	1	0	0	1	0	2
385	blank	m	1	0	1	2	3	4	0	0	0	1	1	1	0	0	1	0	1
903	blank	m	1	0	missing	missing	2	missing	0	0	1	0	0	1	0	0	1	0	1
784	blank	f	1	0	3	5	5	7	1	0	1	0	1	0	0	0	0	0	1
779	blank	f	1	0	0	1	4	5	1	0	1	0	1	0	0	0	1	0	1
1048	blank	m	1	0	1	8	missing	missing	0	0	1	0	1	1	0	0	0	0	missing
256	blank	f	1	0	2	3	4	missing	1	0	1	0	0	1	0	0	1	0	1
389	blank	f	1	0	4	5	6	7	7	0	1	0	1	1	0	0	0	0	2
892	blank	f	1	0	missing	missing	missing	missing	0	0	1	0	0	0	0	0	0	0	1
117	blank	m	1	0	5	6	3	5	0	0	1	1	0	0	0	0	0	0	1
996	blank	m	1	0	3	4	6	7	0	0	1	0	1	1	0	0	1	0	1
187	blank	f	1	0	1	4	7	10	1	0	0	1	0	0	0	0	0	0	3
270	blank	f	1	0	0	2	7	7	0	0	1	1	1	1	0	0	0	0	2
381	blank	m	1	0	3	4	5	6	0	0	1	0	1	0	0	0	1	0	1
326	blank	m	1	0	4	6	7	8	0	0	1	0	1	1	0	0	0	0	1
168	blank	f	1	0	4	4	8	9	0	0	1	1	0	0	0	0	0	0	1
569	blank	m	1	0	missing	missing	missing	missing	0	0	1	0	1	1	0	0	1	0	missing
413	blank	m	1	0	0	3	0	0	1	0	0	0	1	1	0	0	1	0	1
340	blank	f	1	0	2	4	4	6	7	0	1	0	1	1	0	0	1	0	2
170	blank	f	1	0	8	8	8	8	7	0	1	1	0	1	0	0	1	0	2
369	blank	m	1	0	5	6	9	10	4	0	0	0	1	1	0	0	0	0	missing
951	blank	f	1	0	5	6	5	6	1	0	1	0	1	1	0	0	1	0	1
300	blank	m	1	0	missing	missing	4	4	0	0	1	1	0	0	0	0	1	0	missing
909	blank	m	1	0	5	5	7	7	12	0	1	0	0	1	0	0	0	0	1
800	blank	f	1	0	3	4	6	7	0	0	1	0	1	1	0	0	1	0	1
160	blank	f	1	0	missing	missing	missing	missing	0	0	0	0	0	1	0	0	1	0	1
449	blank	m	1	0	0	0	0	0	0	0	1	0	1	1	0	0	1	0	1
1065	blank	f	1	0	1	2	0	0	0	0	1	0	1	0	0	0	1	0	1
402	blank	m	1	0	0	0	2	4	1	0	1	0	1	1	0	0	1	0	2
690	blank	m	1	0	0	0	5	6	0	0	1	0	1	1	0	0	1	0	1
802	blank	f	1	0	3	4	6	7	0	0	1	0	1	1	0	0	1	0	1
245	blank	f	1	0	3	4	7	8	7	0	1	0	1	0	0	0	1	0	missing
958	blank	m	1	0	3	3	5	6	0	0	1	0	1	1	0	0	1	0	1
825	blank	m	1	0	1	3	5	6	0	0	1	0	1	1	1	0	1	0	1
225	blank	f	1	0	2	3	4	5	0	0	1	1	1	0	0	0	0	0	1
201	blank	m	1	0	1	2	2	3	0	0	0	0	1	1	0	0	1	0	1
205	blank	m	1	0	0	0	0	1	0	0	1	0	0	1	0	0	1	0	1
582	blank	f	1	0	2	missing	missing	missing	0	0	1	0	1	0	0	0	0	0	missing
124	blank	f	1	0	1	5	1	5	1	0	1	0	1	1	0	0	1	0	1
352	blank	m	1	0	3	3	3	6	14	0	0	0	1	1	0	0	0	0	1
844	blank	m	1	0	3	4	3	4	14	0	1	1	1	0	0	0	1	0	1
40	blank	m	1	0	5	6	8	8	0	0	1	1	1	0	0	0	1	0	1
794	blank	f	1	0	1	2	3	4	4	0	1	0	0	1	0	0	0	1	1
532	blank	m	1	0	0	1	2	3	0	0	1	1	1	0	0	0	1	0	1
279	blank	m	1	0	0	1	0	1	0	0	1	0	0	1	0	0	0	0	1
467	blank	f	1	0	0	4	5	8	4	0	0	0	1	1	0	0	0	0	1
905	blank	m	1	0	0	missing	10	missing	1	0	1	0	1	1	0	0	0	0	1
169	blank	m	1	0	4	4	4	4	0	0	1	0	1	0	0	0	0	0	1
480	blank	f	1	0	6	missing	8	missing	1	0	1	0	1	1	0	0	1	0	1
308	blank	f	1	0	5	6	7	8	7	0	1	0	1	0	0	0	1	0	1
129	blank	m	1	0	1	1	8	9	156	0	1	0	0	0	0	0	1	1	1
568	blank	f	1	0	2	3	4	5	0	0	1	1	0	0	0	0	1	0	1
847	blank	f	1	0	2	3	4	5	0	0	1	0	1	1	0	0	1	0	1
136	blank	m	1	0	4	4	6	7	1	0	1	0	1	1	0	0	0	0	1
101	blank	m	1	0	4	5	6	7	0	0	0	0	0	1	0	0	0	0	1
273	blank	f	1	0	0	0	0	1	0	0	1	1	0	0	0	0	0	0	1
207	blank	m	1	0	0	1	2	3	0	0	1	0	1	1	0	0	0	0	1
938	blank	m	1	0	2	3	7	8	0	0	1	1	1	0	0	0	1	0	1
908	blank	m	1	0	0	missing	1	missing	0	0	1	0	0	0	0	0	0	0	1
181	blank	f	1	0	3	4	5	6	0	0	1	1	1	1	0	0	0	0	2
349	blank	m	1	0	missing	missing	missing	missing	0	0	1	0	0	1	0	0	1	0	missing
213	blank	m	1	0	missing	missing	8	8	1	0	1	0	1	1	0	0	1	0	missing
970	blank	m	1	0	2	3	6	7	27	0	1	0	1	1	0	0	1	0	2
999	blank	f	1	0	0	1	2	2	0	0	1	0	1	1	0	0	0	0	1
56	blank	m	1	0	3	3	4	4	2	0	1	0	1	1	0	0	0	0	1
143	blank	f	1	0	1	2	3	3	0	0	1	1	1	0	0	0	1	0	1
681	blank	f	1	0	2	5	6	7	0	0	1	0	0	0	0	0	1	0	1
190	blank	f	1	0	6	8	6	8	1567	0	1	1	1	1	0	0	1	0	1
265	blank	m	1	0	0	0	2	3	0	0	1	1	1	0	0	0	0	0	2
827	blank	m	1	0	0	0	missing	missing	1	0	0	0	1	0	1	0	1	0	missing
935	blank	m	1	0	3	4	6	7	0	0	1	1	1	0	0	0	0	0	1
13	blank	f	1	0	1	2	4	5	1	0	1	1	0	0	missing	missing	0	0	1
186	blank	m	1	0	5	missing	7	9	12	0	1	0	1	0	0	0	0	0	2
836	blank	f	1	0	2	3	6	7	1	0	1	1	1	0	0	0	0	0	1
240	blank	f	1	0	4	5	4	5	127	0	0	0	1	0	0	0	1	0	missing
816	blank	f	1	0	4	5	4	5	0	0	1	1	1	0	0	0	0	0	1
45	blank	f	1	0	5	6	7	8	1	0	1	0	0	0	0	0	1	0	1
231	blank	m	1	0	6	7	2	3	0	0	1	1	1	0	0	0	0	0	1
823	blank	m	1	0	6	7	2	3	0	0	1	0	1	0	0	0	1	0	1
1098	blank	f	1	0	2	3	4	6	7	0	0	0	1	1	0	0	1	0	1
806	blank	m	1	0	0	0	2	3	0	0	0	0	0	0	0	0	0	0	1
3	blank	f	1	0	0	2	3	5	0	0	1	0	0	0	missing	missing	0	0	1
1	blank	f	1	0	0	2	2	4	0	0	0	0	0	0	missing	missing	0	0	1
771	blank	f	1	0	2	3	2	3	0	0	1	0	1	0	0	0	0	0	1
5	blank	f	1	0	4	4	6	4	0	0	1	1	1	0	missing	missing	0	1	1
361	blank	m	1	0	1	2	4	5	0	0	0	0	1	1	0	0	1	0	1
973	blank	m	1	0	4	5	7	8	0	0	1	0	1	1	0	0	1	0	1
926	blank	m	1	0	1	2	3	4	0	0	1	0	1	1	0	0	1	0	1
2	blank	m	1	0	4	9	4	9	0	0	1	0	1	0	missing	missing	0	1	4
10	blank	f	1	0	4	6	8	9	1257	0	1	1	0	0	missing	missing	0	0	1
244	blank	f	1	0	0	1	4	5	0	0	1	0	0	1	0	0	1	0	1
15	blank	m	1	0	1	3	3	4	0	1	1	1	1	0	missing	missing	0	0	1
21	blank	f	1	0	1	1	2	3	1	0	1	1	0	0	missing	missing	1	0	1
63	blank	f	1	0	2	2	8	8	1	0	1	1	1	0	0	0	1	0	1
323	blank	m	1	0	2	3	4	6	0	0	missing	missing	missing	missing	missing	missing	missing	missing	2
868	blank	m	1	0	2	3	6	7	0	0	1	0	1	1	0	0	1	0	1
348	blank	f	1	0	2	3	5	6	1	0	1	0	0	1	0	0	1	0	1
158	blank	m	1	0	2	3	9	10	0	0	1	1	1	0	0	0	0	1	1
17	blank	f	1	0	2	3	5	5	17	0	1	1	1	0	missing	missing	1	0	2
26	blank	m	1	0	0	3	3	4	17	0	1	0	1	0	1	1	1	0	missing
36	blank	f	1	0	1	2	2	5	0	0	1	0	1	1	0	0	0	0	1
25	blank	f	1	0	0	6	2	7	0	0	1	1	0	0	0	0	0	0	2
30	blank	f	1	0	0	missing	0	missing	17	0	1	0	1	0	0	0	0	0	1
80	blank	f	1	0	2	6	7	8	1	0	1	0	1	0	0	0	1	0	1
399	blank	m	1	0	0	0	2	2	0	0	1	1	0	0	0	0	1	0	1
24	blank	f	1	0	2	2	2	3	0	0	1	1	0	1	0	0	1	0	1
28	blank	f	1	0	0	2	4	6	67	0	1	0	0	0	0	0	0	1	1
985	blank	f	1	0	5	5	6	7	0	0	1	1	1	0	0	0	1	0	1
919	blank	f	1	0	2	missing	7	missing	1	0	0	0	1	1	0	0	1	0	1
33	blank	m	1	0	6	7	9	9	0	0	1	1	1	0	0	0	1	0	1
950	blank	f	1	0	1	2	8	9	0	0	1	0	1	0	0	0	1	0	1
940	blank	m	1	0	1	2	7	8	7	0	1	1	1	1	0	0	1	0	missing
325	blank	f	1	0	1	2	5	6	4	0	1	0	1	1	0	0	1	0	1
370	blank	m	1	0	1	2	4	5	0	0	1	0	1	0	0	0	1	0	1
849	blank	f	1	0	2	3	4	6	1	0	1	0	1	1	0	0	1	0	1
39	blank	f	1	0	0	3	2	3	0	0	1	1	0	0	0	0	0	0	1
852	blank	m	1	0	0	0	5	5	0	0	0	1	1	0	0	1	1	0	1
354	blank	f	1	0	4	5	6	7	0	0	1	0	1	1	0	0	1	0	1
43	blank	f	1	0	0	0	7	7	0	0	1	1	0	0	0	0	0	0	1
141	blank	m	1	0	2	2	7	7	0	0	1	0	1	0	0	0	0	0	2
499	blank	f	1	0	4	5	6	7	0	0	1	0	1	0	0	0	1	0	1
215	blank	m	1	0	0	1	4	4	1	0	1	0	0	1	0	0	1	0	1
248	blank	m	1	0	1	1	3	3	0	0	1	1	0	0	0	0	0	0	1
544	blank	f	1	0	4	4	7	8	0	0	1	0	1	1	0	0	1	0	2
94	blank	f	1	0	2	2	6	7	0	0	0	1	1	0	0	0	0	0	1
431	blank	f	1	0	0	0	0	2	0	0	1	1	0	0	0	0	0	0	1
249	blank	m	1	0	2	3	5	5	0	0	1	1	0	0	0	0	0	0	1
386	blank	m	1	0	1	2	4	4	0	0	1	0	1	0	0	0	1	0	1
533	blank	m	1	0	2	5	5	6	0	0	1	1	1	0	0	0	0	0	1
322	blank	m	1	0	1	2	4	5	6	0	1	1	0	0	0	0	1	0	1
1031	blank	m	1	0	missing	missing	missing	missing	0	0	missing	missing	missing	missing	missing	missing	missing	missing	missing
49	blank	f	1	0	0	0	8	9	0	0	1	1	0	0	0	0	0	0	1
351	blank	m	1	0	4	5	6	7	12467	0	1	1	0	0	0	0	0	0	1
1087	blank	f	1	0	2	3	6	7	0	0	1	1	1	0	0	0	0	0	1
1000	blank	f	1	0	0	missing	missing	missing	0	0	1	0	1	0	0	0	0	0	1
346	blank	m	1	0	3	4	8	9	1	0	1	0	1	1	0	0	1	0	1
65	blank	f	1	0	missing	missing	4	4	14	0	0	1	1	0	0	0	0	0	1
50	blank	m	1	0	2	2	7	7	0	0	0	1	1	0	0	0	0	0	1
1037	blank	f	1	0	3	7	7	8	0	0	1	0	0	1	0	0	0	0	1
869	blank	m	1	0	missing	missing	missing	missing	15	0	1	0	1	1	0	0	0	1	1
69	blank	f	1	0	4	4	6	6	0	0	1	0	1	0	0	0	0	0	1
62	blank	m	1	0	3	3	4	4	0	0	0	0	1	1	0	0	1	0	1
72	blank	m	1	0	1	5	5	6	0	0	1	1	1	0	0	0	0	0	1
83	blank	m	1	0	4	5	4	5	7	0	0	0	1	0	0	0	0	0	1
990	blank	m	1	0	5	6	7	8	0	0	1	0	1	1	0	0	1	0	2
290	blank	m	1	0	0	2	6	7	0	0	1	0	1	0	0	0	1	0	1
305	blank	m	1	0	missing	missing	missing	missing	0	0	missing	missing	missing	missing	missing	missing	missing	missing	missing
714	blank	f	1	0	2	3	4	5	0	0	1	0	1	0	0	0	1	0	1
93	blank	m	1	0	2	3	2	3	0	0	1	0	0	1	0	0	0	0	missing
78	blank	f	1	0	4	5	5	6	167	0	1	1	0	0	0	0	0	0	1
873	blank	f	1	0	missing	missing	missing	missing	0	0	missing	missing	missing	missing	missing	missing	missing	missing	missing
146	blank	m	1	0	3	4	5	6	0	0	1	1	1	0	0	1	1	0	1
893	blank	m	1	0	missing	missing	missing	missing	0	0	1	0	1	0	0	1	0	1	missing
943	blank	m	1	0	7	8	7	8	0	0	1	1	1	0	0	0	1	0	1
291	blank	m	1	0	3	4	7	8	0	0	1	1	0	0	0	0	1	0	1
1024	blank	m	1	0	missing	missing	missing	missing	0	0	missing	missing	missing	missing	missing	missing	missing	missing	missing
79	blank	f	1	0	3	4	3	4	1	0	1	0	1	1	0	0	1	0	1
809	blank	f	1	0	2	3	1	4	0	0	1	0	1	0	0	0	1	0	1
318	blank	m	1	0	1	1	6	6	0	0	1	0	0	1	0	0	1	0	1
152	blank	f	1	0	1	1	8	9	0	0	0	1	0	0	0	0	1	0	1
276	blank	f	1	0	1	6	5	7	0	0	1	1	0	0	0	0	1	0	1
100	blank	f	1	0	5	5	9	9	16	0	1	0	1	0	0	0	0	0	1
342	blank	m	1	0	3	4	6	7	0	0	missing	missing	missing	missing	missing	missing	missing	missing	missing
330	blank	m	1	0	4	4	5	6	0	0	1	0	1	1	0	0	1	0	missing
871	blank	m	1	0	1	3	5	6	4	0	1	0	1	1	0	0	1	0	2
89	blank	f	1	0	2	3	8	8	0	0	1	0	1	1	0	0	1	0	1
88	blank	f	1	0	3	4	3	4	0	0	1	0	1	0	0	0	1	0	1
87	blank	m	1	0	0	0	3	4	0	0	1	0	1	1	0	0	0	0	1
86	blank	m	1	0	0	0	3	3	0	0	1	0	1	1	0	0	0	0	1
103	blank	f	1	0	2	3	7	8	1	0	1	1	1	0	0	0	1	0	1
980	blank	m	1	0	0	1	4	5	0	0	0	0	1	1	0	0	1	0	1
236	blank	f	1	0	1	2	5	6	0	0	1	0	1	1	0	0	1	0	1
936	blank	m	1	0	1	2	7	8	0	0	1	1	1	0	0	0	1	0	1
937	blank	m	1	0	1	2	7	8	0	0	1	1	1	0	0	0	1	0	1
1043	blank	m	1	0	missing	missing	missing	missing	1	0	missing	missing	missing	missing	missing	missing	missing	missing	missing
125	blank	m	1	0	5	5	8	8	1	0	1	0	1	1	0	0	1	0	1
334	blank	m	1	0	4	4	5	5	1	0	1	0	1	1	0	0	1	0	1
376	blank	m	1	0	2	3	4	5	0	0	1	1	1	0	0	0	1	0	1
347	blank	m	1	0	4	5	8	9	0	0	1	0	1	1	0	0	1	0	1
465	blank	m	1	0	0	1	0	2	0	0	0	0	1	1	0	0	1	0	1
629	blank	f	1	0	0	1	8	9	0	0	1	0	1	1	0	0	1	0	1
404	blank	m	1	0	4	5	10	10	0	0	1	0	1	1	0	0	1	0	3
281	blank	f	1	0	1	5	missing	7	0	0	1	1	1	0	0	0	0	0	1
897	blank	f	1	0	0	0	missing	missing			1	0	1	0	0	0	0	0	1
130	blank	m	1	0	7	7	8	8	1	0	1	0	1	0	0	0	1	0	missing
116	blank	m	1	0	2	4	4	4	16	0	1	1	1	0	0	0	0	0	1
112	blank	f	1	0	0	0	0	0	0	0	1	0	0	0	0	0	0	0	1
114	blank	f	1	0	0	0	2	3	1	0	1	0	0	0	0	0	0	0	1
907	blank	m	1	0	0	1	0	1	0	0	1	0	1	1	0	0	1	0	1
115	blank	f	1	0	0	0	0	0	7	0	1	0	1	1	0	0	1	0	1
407	blank	f	1	0	0	3	0	4	7	0	1	0	1	0	0	0	0	0	1
235	blank	f	1	0	0	1	5	6	0	0	1	0	0	0	0	0	0	0	1
998	blank	f	1	0	2	3	6	7	0	0	1	0	1	1	0	0	0	0	2
118	blank	m	1	0	1	2	9	9	6	1	1	0	1	1	0	0	1	0	1
135	blank	f	1	0	missing	missing	4	4	1	0	1	0	1	0	0	0	0	0	missing
237	blank	m	1	0	0	1	5	6	0	0	1	0	1	0	0	0	0	0	1
293	blank	m	1	0	0	2	0	2	0	0	1	0	1	1	0	0	0	0	1
881	blank	m	missing	missing	5	missing	missing	missing	0	0	1	0	0	0	0	0	0	0	missing
986	blank	f	1	0	1	2	5	6	0	0	0	0	1	1	0	0	1	0	1
492	blank	m	1	0	3	4	5	6	0	0	1	0	1	0	0	0	1	0	2
121	blank	f	1	0	4	6	8	8	1	0	1	1	0	0	0	0	1	0	1
979	blank	m	1	0	3	3	9	10	0	0	0	1	0	1	0	0	1	0	1
884	blank	f	1	0	missing	missing	missing	missing	0	0	0	0	0	1	0	0	0	0	1
729	blank	m	1	0	2	4	5	6	0	0	1	0	1	1	0	0	0	0	1
484	blank	m	1	0	0	1	0	1	0	0	1	0	1	0	0	0	1	0	1
175	blank	m	1	0	0	0	0	0	1	0	1	1	0	0	0	0	1	0	1
412	blank	f	1	0	5	6	8	8	0	0	0	1	1	0	0	0	1	0	3
969	blank	f	1	0	3	4	7	9	0	0	1	0	1	1	0	0	1	0	1
1101	blank	f	1	0	missing	missing	missing	missing	0	0	missing	missing	missing	missing	missing	missing	missing	missing	missing
1049	blank	f	1	0	5	missing	8	missing	0	0	1	0	1	0	0	0	0	0	1
296	blank	f	1	0	2	3	7	8	0	0	1	1	1	0	0	0	1	0	1
172	blank	m	1	0	2	2	4	5	0	0	1	1	1	0	0	0	1	0	1
1055	blank	m	1	0	4	5	missing	missing	0	0	0	0	1	1	0	0	1	0	1
119	blank	f	1	0	5	6	8	9	0	0	1	1	1	0	0	0	0	0	1
890	blank	f	1	0	2	3	5	6	0	0	1	0	1	1	0	0	1	0	1
820	blank	f	1	0	3	4	missing	missing	1	0	missing	missing	missing	missing	missing	missing	missing	missing	2
274	blank	f	1	0	5	8	8	9	0	0	1	1	1	0	0	0	0	0	2
393	blank	m	1	0	0	0	2	5	0	0	1	0	1	1	0	0	0	0	1
311	blank	f	1	0	3	4	7	8	0	0	1	0	0	1	0	0	0	0	1
707	blank	f	1	0	6	7	6	7	7	0	1	0	1	1	0	0	1	0	1
524	blank	m	1	0	2	3	6	7	0	0	1	0	1	0	0	0	1	0	1
339	blank	m	1	0	3	4	7	8	0	0	1	1	1	0	0	0	0	0	1
772	blank	m	1	0	4	5	7	8	0	0	1	0	1	0	1	0	1	0	1
367	blank	m	1	0	2	3	5	6	0	0	0	0	1	1	0	0	0	0	1
409	blank	m	1	0	1	2	3	5	0	0	1	0	0	1	0	0	1	0	1
309	blank	f	1	0	2	3	6	8	147	1	1	0	1	1	0	0	1	0	1
1086	blank	m	1	0	3	4	3	4	0	0	1	0	1	1	0	0	1	0	1
316	blank	f	1	0	5	7	8	8	6	0	0	0	1	0	0	0	1	0	missing
906	blank	f	1	0	1	missing	1	missing	1	0	missing	missing	missing	missing	missing	missing	missing	missing	1
898	blank	f	1	0	3	4	missing	missing	0	0	1	0	1	0	0	0	0	0	1
138	blank	f	1	0	0	1	5	6	0	0	0	0	1	0	0	0	1	0	1
137	blank	m	1	0	0	7	missing	missing	45	0	1	0	1	0	0	0	0	0	2
1108	blank	m	1	0	1	2	5	6	0	0	1	0	1	1	0	0	1	0	1
901	blank	f	1	0	0	1	missing	missing	17	0	1	0	1	0	0	0	1	0	missing
267	blank	f	1	0	4	8	4	8	1	1	0	0	1	1	0	0	0	0	1
978	blank	m	1	0	2	2	missing	missing	0	0	0	0	1	1	0	0	0	0	1
139	blank	m	1	0	1	4	0	4	1	0	1	1	0	0	0	0	1	0	1
902	blank	f	missing	missing	missing	missing	8	9	7	0	missing	missing	missing	missing	missing	missing	missing	missing	missing
285	blank	m	1	0	3	4	missing	missing	0	0	missing	missing	missing	missing	missing	missing	missing	missing	missing
432	blank	f	1	0	3	4	7	8	47	0	1	1	1	0	0	0	0	0	3
984	blank	m	1	0	6	7	2	3	0	0	0	0	1	1	0	0	1	0	1
478	blank	f	1	0	3	5	7	missing	0	0	1	1	0	0	0	0	1	0	1
724	blank	m	1	0	1	2	1	2	0	0	1	0	1	1	0	0	1	0	1
133	blank	f	1	0	5	5	7	7	7	0	1	1	1	1	0	0	1	0	1
299	blank	m	1	0	2	2	4	5	0	0	1	0	1	0	0	0	1	0	1
315	blank	m	1	0	5	6	9	10	0	0	1	0	1	1	0	0	1	0	1
289	blank	f	1	0	0	2	2	4	0	0	1	0	1	0	0	0	0	0	1
792	blank	f	1	0	0	0	0	0	7	0	1	0	1	1	0	0	1	0	1
173	blank	f	1	0	0	1	2	3	16	0	1	0	1	1	0	0	0	0	1
434	blank	f	1	0	3	5	3	5	17	0	1	0	1	0	0	0	1	0	2
259	blank	m	1	0	0	0	0	0	0	0	1	1	1	0	0	0	0	0	1
301	blank	f	1	0	1	3	4	5	0	0	1	1	0	0	0	0	1	0	1
287	blank	f	1	0	3	4	7	7	0	0	1	0	1	0	0	0	1	0	1
148	blank	m	1	0	0	0	8	8	16	0	1	0	1	1	0	0	1	0	2
145	blank	f	1	0	0	0	8	9	6	0	1	0	1	0	0	0	1	0	1
377	blank	f	1	0	missing	missing	missing	missing	0	0	missing	missing	missing	missing	missing	missing	missing	missing	missing
912	blank	f	1	0	2	3	2	3	1	0	1	0	0	1	0	0	1	0	1
1042	blank	m	1	0	0	1	0	1	0	0	1	0	1	0	0	0	0	0	1
832	blank	m	1	0	2	3	2	3	0	0	1	0	0	1	0	0	1	0	1
149	blank	m	1	0	1	2	3	4	0	0	1	1	0	0	0	0	0	0	1
147	blank	m	1	0	1	1	1	1	0	0	1	1	0	0	0	0	0	0	1
564	blank	m	1	0	2	3	5	6	1	0	0	0	1	1	0	0	1	0	1
473	blank	f	1	0	4	5	7	8	0	0	1	0	1	1	0	0	1	0	2
171	blank	f	1	0	5	5	5	8	0	0	1	1	1	0	0	0	1	0	1
185	blank	f	1	0	2	2	3	4	0	0	1	1	1	0	0	0	0	0	1
808	blank	f	1	0	2	3	2	3	0	0	1	0	1	0	0	0	0	0	1
167	blank	m	1	0	3	4	6	8	0	0	1	1	1	1	0	0	1	0	1
155	blank	f	1	0	1	8	7	8	1	0	1	0	1	0	0	0	0	0	1
500	blank	f	1	0	0	0	0	0	0	0	1	1	1	0	0	0	0	0	1
183	blank	f	1	0	2	3	4	5	16	0	1	1	0	0	0	0	1	0	2
485	blank	m	1	0	3	4	4	5	0	0	1	1	0	0	0	0	1	0	1
720	blank	f	1	0	3	4	6	7	0	0	0	1	1	1	0	0	1	0	2
154	blank	m	1	0	2	2	6	6	0	0	1	1	0	0	0	0	1	0	1
260	blank	m	1	0	0	0	5	6	0	0	1	1	1	0	0	0	1	0	1
163	blank	m	1	0	2	6	2	6	0	0	1	1	1	0	0	0	1	0	1
927	blank	f	1	0	2	3	9	10	16	0	1	0	1	0	0	0	1	0	1
261	blank	m	1	0	0	0	0	0	1	0	1	0	1	0	0	0	0	0	1
165	blank	m	1	0	2	5	7	8	0	0	1	0	1	1	0	0	0	0	1
166	blank	m	1	0	5	6	7	8	0	0	1	0	1	0	0	0	0	0	missing
203	blank	f	1	0	5	6	7	8	1	0	1	0	1	1	0	0	1	0	1
210	blank	m	1	0	0	2	1	3	0	0	1	1	0	0	0	0	1	0	1
982	blank	m	1	0	3	4	4	5	1	0	1	0	1	0	0	0	1	0	2
604	blank	f	1	0	3	4	7	8	0	0	1	0	0	1	0	0	0	0	1
414	blank	f	1	0	0	1	4	7	0	0	0	0	0	0	0	0	0	0	1
574	blank	m	1	0	2	3	8	10	0	0	1	0	1	1	0	0	1	0	1
752	blank	f	1	0	4	5	7	8	14	0	0	0	1	1	0	0	1	0	1
372	blank	f	1	0	2	3	7	8	1	0	0	0	1	1	0	0	1	0	1
1075	blank	m	1	0	2	missing	2	3			0	0	1	0	0	0	1	0	1
184	blank	m	1	0	1	6	3	7	0	0	0	1	1	0	0	0	0	1	1
178	blank	m	1	0	1	6	1	6	6	0	0	0	1	0	0	0	0	1	1
177	blank	m	1	0	1	2	1	2	0	0	1	1	0	0	0	0	1	0	1
759	blank	m	1	0	5	6	5	6	0	0	1	0	1	0	0	0	1	0	1
422	blank	f	1	0	4	4	6	7	0	0	1	0	1	0	0	0	1	0	1
966	blank	f	1	0	missing	missing	missing	missing	0	0	missing	missing	missing	missing	missing	missing	missing	missing	missing
194	blank	m	1	0	missing	missing	missing	missing	1	0	missing	missing	missing	missing	missing	missing	missing	missing	missing
1103	blank	m	1	0	2	3	2	3	0	0	1	0	1	0	0	0	1	0	1
195	blank	f	1	0	2	2	2	4	0	0	1	0	1	0	0	0	0	0	2
192	blank	m	1	0	3	4	1	1	0	0	1	1	0	0	0	0	0	0	1
193	blank	f	1	0	1	2	6	7	0	0	1	0	1	0	0	0	0	0	1
223	blank	f	1	0	4	5	6	7	0	0	1	0	0	1	0	0	1	0	1
529	blank	m	1	0	0	0	5	3	1	0	1	0	0	1	0	0	1	0	2
497	blank	m	1	0	0	1	1	2	0	0	1	0	1	0	0	0	1	0	1
1072	blank	m	1	0	3	4	6	7	0	0	1	0	1	1	0	0	1	0	1
197	blank	m	1	0	0	4	4	5	1	0	0	0	1	0	0	0	1	0	3
198	blank	m	1	0	2	2	missing	missing	0	0	0	1	1	0	0	0	0	0	1
425	blank	f	1	0	3	3	7	8	0	0	missing	missing	missing	missing	missing	missing	missing	missing	1
930	blank	m	1	0	3	5	4	7	0	0	1	0	1	0	0	0	0	0	1
196	blank	m	1	0	0	1	5	6	0	0	0	1	0	0	0	0	0	0	1
222	blank	m	1	0	2	3	6	7	1	0	1	0	1	0	0	0	1	0	1
206	blank	m	1	0	2	3	4	5	0	0	1	1	0	0	0	0	0	0	1
204	blank	m	1	0	3	4	6	7	0	0	0	0	1	0	0	0	0	0	1
1071	blank	f	1	0	3	3	6	7	0	0	1	0	1	0	0	0	1	0	2
199	blank	f	1	0	8	9	8	9	0	0	1	0	1	1	0	0	1	0	1
208	blank	m	1	0	missing	missing	8	8	46	0	1	1	1	0	0	0	1	0	missing
939	blank	f	1	0	1	2	5	6	16	0	1	1	0	0	0	0	1	0	2
931	blank	m	1	0	2	3	5	6	1	0	1	0	1	1	0	0	1	0	2
542	blank	m	1	0	3	3	3	3	0	0	1	0	1	0	0	0	0	0	1
941	blank	f	1	0	1	2	6	7	0	0	1	0	1	1	0	0	1	0	1
997	blank	f	1	0	2	3	6	7	0	0	1	0	1	1	0	0	1	0	2
214	blank	f	1	0	missing	missing	5	6	17	0	0	0	1	1	0	0	0	0	1
226	blank	f	1	0	0	1	3	4	0	0	1	1	1	0	0	0	0	0	1
277	blank	m	1	0	0	0	0	0	0	0	0	0	1	1	0	0	1	0	missing
220	blank	m	1	0	0	0	5	6	0	0	1	1	1	0	0	0	0	0	1
217	blank	m	1	0	1	2	2	3	0	0	1	0	1	1	0	0	1	0	1
320	blank	m	1	0	1	2	6	7	16	0	0	0	1	0	0	0	0	0	1
313	blank	m	1	0	0	1	0	1	0	0	1	1	1	1	0	0	0	0	1
1085	blank	f	1	0	2	3	6	7	0	0	1	0	1	0	0	0	0	0	1
216	blank	f	1	0	4	5	4	5	0	0	1	1	1	0	0	0	0	0	2
546	blank	f	1	0	2	3	4	5	0	0	1	1	0	0	0	0	0	0	1
1067	blank	m	1	0	1	2	7	8	0	0	1	0	1	1	0	0	0	0	1
219	blank	f	1	0	0	2	3	3	16	0	1	0	1	1	0	0	1	0	1
224	blank	f	1	0	0	1	4	5	2	0	1	1	0	0	0	0	0	0	1
218	blank	f	1	0	0	0	0	0	0	0	1	0	1	1	0	0	0	0	1
758	blank	m	1	0	3	4	8	9	0	0	1	0	1	1	0	0	1	0	1
612	blank	m	1	0	0	2	4	6	0	0	1	0	0	1	0	0	1	0	2
406	blank	m	1	0	3	5	missing	9	1	0	0	1	0	1	0	0	1	0	1
1039	blank	m	1	0	missing	missing	missing	missing	0	0	missing	missing	missing	missing	missing	missing	missing	missing	missing
234	blank	f	1	0	5	6	7	8	0	0	1	0	1	0	0	0	0	0	1
514	blank	m	1	0	5	missing	5	7	0	0	0	0	1	1	0	0	0	0	1
337	blank	m	1	0	5	7	5	7	0	0	1	0	1	1	0	0	0	0	1
1111	blank	f	1	0	3	4	5	6	1	0	1	0	1	1	0	0	1	0	1
228	blank	f	1	0	0	1	3	4	16	0	1	0	1	1	0	0	1	0	missing
379	blank	m	1	0	4	5	4	5	0	0	0	1	1	1	0	0	1	0	missing
505	blank	m	1	0	missing	missing	missing	6	0	0	1	0	1	1	0	0	1	0	1
328	blank	m	1	0	3	4	5	6	0	0	1	0	0	1	0	0	1	0	1
230	blank	f	1	0	0	5	4	5	0	0	1	1	0	0	0	0	0	0	2
540	blank	m	1	0	1	1	8	9	0	0	1	1	0	0	0	0	1	0	1
1089	blank	m	1	0	2	3	2	3	0	0	1	0	1	1	0	0	1	0	1
1116	blank	f	1	0	missing	missing	missing	missing	0	0	missing	missing	missing	missing	missing	missing	missing	missing	missing
1015	blank	m	1	0	3	4	3	4	1267	0	1	0	1	1	0	1	0	0	1
1009	blank	m	1	0	1	2	7	8	0	0	1	0	1	0	1	0	1	0	1
255	blank	m	1	0	0	0	2	2	16	0	1	0	1	0	0	0	0	0	1
233	blank	f	1	0	0	1	3	5	0	0	1	1	1	0	0	0	0	0	2
1099	blank	m	1	0	2	3	3	6	0	0	0	0	1	1	0	0	0	0	1
242	blank	m	1	0	5	5	missing	missing	35	0	missing	missing	missing	missing	missing	missing	missing	missing	missing
736	blank	m	1	0	1	2	1	2	0	0	1	1	1	1	0	0	0	0	1
1096	blank	f	1	0	4	4	9	10	7	0	1	0	1	1	0	0	1	0	1
344	blank	m	1	0	0	0	0	0	1	0	1	0	0	0	0	0	1	0	1
271	blank	m	1	0	4	5	8	9	0	0	1	1	1	0	0	0	1	0	1
250	blank	f	1	0	3	5	8	8	0	0	1	0	1	0	0	0	0	0	1
252	blank	f	1	0	1	2	4	4	14	0	1	0	0	0	0	0	0	0	2
527	blank	f	1	0	4	4	6	7	0	0		0	1	0	0	0	0	0	2
254	blank	f	1	0	1	1	7	missing	0	0	1	1	1	0	0	0	1	0	1
312	blank	f	1	0	5	2	8	10	0	0	1	0	1	0	0	0	1	0	2
365	blank	f	1	0	3	4	8	9	0	0	1	0	0	0	0	0	1	0	1
257	blank	m	1	0	2	2	7	missing	0	0	1	1	1	0	0	0	0	0	1
796	blank	f	1	0	2	2	7	7	0	0	1	0	1	1	0	0	0	0	1
955	blank	f	1	0	0	1	6	7	7	0	1	0	1	0	0	0	1	1	1
953	blank	m	1	0	1	2	7	8	0	0	1	0	1	0	0	0	1	0	1
1051	blank	m	1	0	2	missing	missing	missing	14	0	missing	missing	missing	missing	missing	missing	missing	missing	1
266	blank	f	1	0	0	0	4	5	1	0	0	0	0	0	0	0	0	0	2
272	blank	m	1	0	0	0	6	7	7	0	1	0	1	1	0	0	0	0	1
468	blank	m	1	0	4	6	5	8	0	0	1	0	1	0	0	0	1	0	2
275	blank	m	1	0	1	2	4	5	0	0	1	1	0	0	0	0	1	0	1
1070	blank	f	1	0	6	7	7	8	14	0	1	0	1	1	0	0	1	0	1
1054	blank	m	1	0	1	2	3	4	0	0	1	0	1	1	0	0	0	0	1
541	blank	m	1	0	0	0	1	2	0	0	1	0	1	0	0	0	0	0	1
628	blank	m	1	0	missing	missing	missing	missing	0	0	1	0	1	1	0	0	1	0	missing
324	blank	m	1	0	3	4	4	5	0	0	1	0	1	0	0	0	0	0	1
284	blank	f	1	0	missing	missing	missing	missing	12	0	1	0	1	0	0	0	0	0	missing
1069	blank	m	1	0	2	4	7	7	0	0	1	1	0	0	0	0	1	0	1
469	blank	m	1	0	2	3	5	7	0	0	1	1	1	0	0	0	0	0	1
283	blank	m	1	0	1	3	missing	missing	0	0	1	1	1	0	0	0	0	0	missing
1025	blank	m	1	0	missing	missing	missing	missing	0	0	missing	missing	missing	missing	missing	missing	missing	missing	missing
1094	blank	f	1	0	1	2	5	7	0	1	1	0	0	1	0	0	0	0	1
666	blank	m	1	0	1	2	3	missing	7	0	0	0	1	0	0	0	1	0	1
991	blank	f	1	0	4	5	missing	missing	0	0	1	0	1	0	0	0	0	0	1
1047	blank	m	1	0	missing	missing	missing	missing	1	0	missing	missing	missing	missing	missing	missing	missing	missing	missing
900	blank	m	1	0	missing	missing	missing	missing	0	0	missing	missing	missing	missing	missing	missing	missing	missing	missing
294	blank	f	1	0	0	0	missing	9	46	1	1	0	1	0	0	0	1	0	1
1023	blank	m	1	0	missing	missing	missing	missing	0	0	missing	missing	missing	missing	missing	missing	missing	missing	missing
1026	blank	f	1	0	missing	missing	missing	missing	0	0	missing	missing	missing	missing	missing	missing	missing	missing	missing
298	blank	f	1	0	0	5	8	9	0	0	1	1	1	0	0	0	0	0	1
288	blank	m	1	0	3	3	7	8	17	0	1	1	1	1	0	0	1	0	1
292	blank	m	1	0	0	4	6	7	126	0	1	0	1	0	0	0	1	0	1
964	blank	m	1	0	2	3	5	6	4	0	1	0	0	1	0	0	1	0	1
992	blank	f	1	0	0	0	7	8	14	0	1	0	1	0	0	0	1	0	1
965	blank	f	1	0	0	3	6	7	0	0	1	0	0	0	0	0	0	0	1
566	blank	f	1	0	8	9	4	5	1	0	1	0	0	1	0	0	1	0	1
669	blank	m	1	0	1	2	3	4	0	0	1	1	0	0	0	0	0	0	1
310	blank	m	1	0	missing	missing	missing	missing	0	0	missing	missing	missing	missing	missing	missing	missing	missing	missing
304	blank	f	1	0	0	0	4	5	3	0	0	0	1	0	0	0	0	0	1
1074	blank	m	1	0	0	1	1	2	0	0	1	0	1	1	0	0	0	0	2
356	blank	f	1	0	3	4	9	10	0	0	0	1	0	0	0	0	1	0	1
297	blank	f	1	0	2	3	2	3	0	0	1	0	0	1	0	0	1	0	1
295	blank	f	1	0	0	6	7	8	7	0	1	1	1	0	0	0	0	0	1
781	blank	m	1	0	2	3	2	3	0	0	1	0	1	0	0	0	1	0	1
1044	blank	m	1	0	missing	missing	missing	missing	0	0	missing	missing	missing	missing	missing	missing	missing	missing	missing
317	blank	m	1	0	0	2	0	4	0	0	0	0	1	1	0	0	1	0	1
343	blank	m	1	0	0	5	7	7	0	0	1	0	0	0	0	0	1	0	1
1052	blank	f	1	0	8	missing	10	10	12	0	1	0	1	1	0	0	1	0	missing
686	blank	m	1	0	3	4	7	8	7	0	0	0	1	1	0	0	1	1	2
1084	blank	m	1	0	3	4	6	7	0	0	1	0	1	1	0	0	1	0	1
1016	blank	m	1	0	3	6	5	6	0	0	1	1	1	0	0	0	0	0	1
983	blank	f	1	0	4	5	7	8	0	0	1	0	1	0	0	0	1	0	1
307	blank	f	1	0	0	2	4	5	1	0	0	1	0	0	0	0	1	0	2
359	blank	m	1	0	2	2	5	6	1256	1	1	0	1	0	0	0	1	0	2
306	blank	m	1	0	0	1	3	4	0	0	1	1	1	0	0	0	1	0	1
401	blank	m	1	0	1	4	3	4	0	0	0	0	1	1	0	0	1	0	1
1109	blank	m	1	0	1	2	1	2	1	0	1	0	1	1	0	0	0	0	1
744	blank	m	1	0	2	3	8	9	0	0	1	1	0	1	0	0	1	0	1
1002	blank	m	1	0	1	2	5	6	0	0	1	0	1	1	0	0	1	0	1
470	blank	f	1	0	0	0	2	8	0	0	1	0	1	1	0	0	1	0	1
1003	blank	f	1	0	missing	missing	5	missing	0	0	1	0	1	0	0	0	0	0	1
1077	blank	m	1	0	2	3	4	5	1	0	1	0	1	0	0	0	1	0	1
1081	blank	f	1	0	2	3	5	6	0	0	1	1	1	0	0	0	1	0	1
314	blank	f	1	0	0	0	missing	missing	1	0	1	1	1	0	0	0	1	1	1
819	blank	m	1	0	2	2	missing	missing	0	0	missing	missing	missing	missing	missing	missing	missing	missing	missing
1001	blank	m	1	0	2	missing	2	missing	0	0	1	1	1	0	0	0	0	0	1
562	blank	m	1	0	1	1	8	9	0	0	1	0	1	0	0	0	1	0	2
457	blank	m	1	0	2	3	6	7	0	0	1	1	0	0	0	0	0	0	1
350	blank	m	1	0	missing	missing	missing	missing	0	0	1	1	0	0	0	0	1	0	missing
481	blank	f	1	0	6	7	missing	9	1	0	0	0	1	0	0	1	0	0	1
446	blank	f	1	0	2	3	7	8	16	0	1	1	1	0	0	0	1	0	1
995	blank	m	1	0	1	missing	2	8	0	0	1	0	1	0	0	0	0	0	1
1017	blank	f	1	0	3	6	3	6	35	1	1	0	1	0	0	0	1	0	1
338	blank	m	1	0	4	6	4	6	0	0	1	0	1	1	0	0	1	0	1
451	blank	m	1	0	3	4	7	8	0	0	1	1	0	0	0	0	1	0	1
570	blank	m	1	0	missing	missing	missing	missing	0	0	0	0	1	1	0	0	1	0	1
555	blank	m	1	0	missing	missing	missing	missing	1	0	0	0	1	1	0	0	1	0	missing
1064	blank	m	1	0	4	5	5	6	0	0	1	0	1	0	0	0	1	0	1
993	blank	f	1	0	0	1	6	7	0	0	1	0	1	1	0	0	1	0	1
512	blank	f	1	0	3	3	4	5	7	0	1	0	1	0	0	0	1	0	1
331	blank	m	1	0	0	1	8	9	0	0	1	0	1	0	0	1	1	0	1
658	blank	f	1	0	4	5	7	8	0	0	0	0	1	0	0	0	0	0	1
411	blank	m	1	0	0	1	3	4	0	0	1	1	0	0	0	0	0	0	2
332	blank	m	1	0	4	4	missing	missing	1	0	1	0	1	1	0	0	1	0	missing
456	blank	m	1	0	missing	missing	missing	missing	0	0	1	0	1	1	0	0	1	0	missing
327	blank	m	1	0	3	4	5	6	0	0	1	1	1	0	0	0	0	0	2
462	blank	m	1	0	3	5	3	5	0	0	0	0	1	1	0	0	1	0	1
474	blank	m	1	0	3	5	7	8	0	0	1	0	1	1	0	0	1	0	2
430	blank	m	1	0	0	2	4	5	0	0	1	1	0	0	0	0	1	0	2
363	blank	m	1	0	1	2	4	5	6	0	1	0	1	1	0	0	0	0	1
677	blank	f	1	0	0	0	2	3	4	0	1	0	1	1	0	0	0	0	2
333	blank	f	1	0	1	2	7	8	0	0	1	0	1	0	0	0	1	0	missing
924	blank	m	1	0	1	1	7	8	0	0	1	0	1	1	0	0	1	0	1
357	blank	m	1	0	3	3	7	8	0	0	1	0	0	1	0	0	1	0	1
761	blank	m	1	0	4	5	7	8	0	0	1	0	1	0	0	0	1	0	1
1032	blank	f	1	0	missing	missing	missing	missing	0	0	missing	missing	missing	missing	missing	missing	missing	missing	missing
1012	blank	f	1	0	0	1	0	2	12	0	0	0	1	0	0	0	0	1	1
1106	blank	f	1	0	missing	missing	missing	missing	0	0	missing	missing	missing	missing	missing	missing	missing	missing	1
603	blank	f	1	0	2	3	5	6	14	0	1	0	0	1	0	0	1	0	1
1066	blank	m	1	0	1	2	1	2	1	0	1	1	0	0	0	0	0	0	1
368	blank	f	1	0	0	1	3	4	0	0	0	0	1	0	0	0	1	0	1
647	blank	f	1	0	1	2	6	7	0	0	1	0	1	1	0	0	1	0	1
502	blank	m	1	0	3	7	8	7	0	0	0	0	1	1	0	0	1	0	1
637	blank	f	1	0	1	2	6	7	7	0	1	0	1	1	0	0	1	0	1
1115	blank	m	1	0	missing	missing	missing	missing	0	0	missing	missing	missing	missing	missing	missing	missing	missing	missing
358	blank	f	1	0	2	2	6	7	1	0	1	0	1	0	0	0	1	0	1
408	blank	f	1	0	0	1	0	0	0	0	0	1	1	1	0	0	1	0	1
537	blank	m	1	0	3	4	4	5	0	0	0	1	0	0	0	0	0	0	1
748	blank	m	1	0	0	1	2	3	0	0	1	0	1	0	0	0	0	0	1
609	blank	m	1	0	2	3	8	8	1	0	1	0	1	1	0	0	1	0	1
355	blank	m	1	0	3	4	3	4	0	0	1	0	0	1	0	0	0	0	1
543	blank	m	missing	missing	3	4	7	8	0	0	1	1	0	1	0	0	0	0	missing
360	blank	f	1	0	4	5	7	8	0	0	1	0	1	1	0	0	1	0	1
362	blank	m	1	0	4	5	7	8	1	0	1	1	1	1	0	0	1	0	1
640	blank	m	1	0	2	3	5	6	0	0	1	0	1	0	0	0	1	0	1
380	blank	f	1	0	3	4	9	10	0	0	0	1	1	0	0	0	0	0	1
1041	blank	m	1	0	0	missing	2	missing	0	0	1	0	1	1	0	0	1	0	1
1014	blank	m	1	0	2	missing	2	missing	6	0	1	0	1	1	0	0	1	0	missing
488	blank	m	1	0	7	8	3	4	1	0	1	1	1	0	0	0	1	0	1
491	blank	m	1	0	0	0	0	0	1	0	1	0	0	0	0	0	1	0	1
576	blank	m	1	0	2	6	5	6	1	0	1	0	1	0	0	0	1	0	1
917	blank	m	1	0	4	missing	6	missing	1	0	1	0	1	0	0	0	1	0	1
571	blank	m	1	0	0	0	1	2	0	0	1	0	1	1	0	0	1	0	1
403	blank	m	1	0	0	0	1	2	1	0	1	0	1	1	0	0	1	0	1
858	blank	f	1	0	2	3	4	5	0	0	1	0	1	1	0	0	1	0	2
375	blank	f	1	0	2	3	2	3	17	0	1	0	1	1	0	0	1	0	1
371	blank	m	1	0	2	3	6	7	0	0	1	0	1	1	0	1	1	0	1
387	blank	f	1	0	5	6	8	9	7	0	1	0	0	1	0	0	1	0	1
383	blank	m	1	0	0	0	0	0	0	0	0	1	1	0	0	0	0	0	1
391	blank	m	1	0	1	2	1	2	1	0	0	0	1	0	0	0	1	0	1
670	blank	m	1	0	1	2	1	2	0	0	1	1	0	0	0	0	0	0	1
632	blank	m	1	0	2	3	3	4	0	0	1	1	1	0	0	0	1	0	1
415	blank	f	1	0	2	missing	6	missing	0	0	1	0	1	0	0	0	1	0	1
392	blank	f	1	0	1	1	5	5	0	0	0	0	1	1	0	0	1	0	2
396	blank	f	1	0	0	2	0	2	1347	0	1	0	0	1	0	0	1	0	1
395	blank	f	1	0	0	0	0	0	1	0	1	0	1	0	0	0	1	0	1
447	blank	f	1	0	4	5	7	8	1	0	1	0	1	0	0	0	1	0	2
621	blank	m	1	0	3	4	7	8	0	0	1	0	1	1	0	0	1	0	1
398	blank	m	missing	missing	missing	missing	missing	missing	0	0	missing	missing	missing	missing	missing	missing	missing	missing	missing
672	blank	f	1	0	2	3	2	3	0	0	0	1	0	0	0	0	1	0	1
1123	blank	f	1	0	2	3	4	5	4	0	1	0	1	1	0	0	1	0	1
536	blank	m	1	0	4	6	8	9	0	0	1	0	0	0	0	0	1	1	1
418	blank	f	1	0	0	missing	0	missing	0	0	0	0	0	0	0	0	0	0	2
1021	blank	f	1	0	missing	missing	missing	missing	37	0	missing	missing	missing	missing	missing	missing	missing	missing	missing
1040	blank	f	1	0	missing	missing	missing	missing	12	0	missing	missing	missing	missing	missing	missing	missing	missing	missing
433	blank	f	1	0	5	6	7	8	1	0	1	0	1	0	0	0	1	0	1
1068	blank	f	1	0	1	2	3	5	0	0	1	0	1	1	0	0	0	0	1
1073	blank	f	1	0	3	4	7	8	0	0	0	0	1	1	0	0	1	0	missing
1082	blank	f	1	0	3	4	6	7	0	0	1	0	1	1	0	0	1	0	1
441	blank	f	1	0	missing	missing	missing	missing	0	0	missing	missing	missing	missing	missing	missing	missing	missing	missing
515	blank	f	1	0	missing	missing	missing	missing	1	0	missing	missing	missing	missing	missing	missing	missing	missing	missing
410	blank	f	1	0	3	4	6	8	0	0	1	0	1	1	0	0	1	1	1
1050	blank	m	1	0	0	missing	missing	missing	14	0	missing	missing	missing	missing	missing	missing	missing	missing	missing
423	blank	m	1	0	1	2	4	7	1	0	1	0	1	0	0	0	0	0	missing
459	blank	m	1	0	missing	missing	missing	missing	1	0	1	0	1	0	0	0	0	0	missing
534	blank	m	1	0	0	1	7	8	0	0	0	0	1	1	0	0	0	0	1
701	blank	m	1	0	3	4	5	6	17	0	1	0	1	1	0	0	1	0	1
421	blank	m	1	0	2	6	7	8	0	0	1	0	1	1	0	0	1	0	1
419	blank	m	1	0	4	5	8	9	0	0	1	1	1	1	0	0	1	0	1
424	blank	f	1	0	0	1	2	4	7	0	1	1	0	0	0	0	1	0	1
420	blank	m	1	0	0	1	0	1	0	0	0	0	1	1	0	0	0	0	1
428	blank	f	1	0	6	6	7	8	0	0	0	0	0	1	0	0	0	0	1
452	blank	m	1	0	missing	missing	missing	missing	0	0	missing	missing	missing	missing	missing	missing	missing	missing	missing
615	blank	f	1	0	0	1	3	4	0	0	0	0	1	1	0	0	1	0	missing
436	blank	m	1	0	missing	missing	missing	missing	0	0	missing	missing	missing	missing	missing	missing	missing	missing	missing
1036	blank	m	1	0	0	1	0	1	0	0	1	1	1	0	0	0	0	0	1
1035	blank	m	1	0	4	5	4	5	0	0	0	0	1	1	0	0	1	1	1
453	blank	m	1	0	0	0	0	0	0	0	1	1	0	0	0	0	1	0	2
448	blank	f	1	0	missing	missing	missing	missing	0	0	1	0	1	0	0	0	1	0	missing
471	blank	m	1	0	0	3	10	10	0	0	1	1	0	0	0	0	0	0	2
437	blank	m	1	0	missing	missing	missing	missing	2	0	1	0	1	1	0	0	1	0	missing
435	blank	f	1	0	missing	missing	missing	missing	156	0	1	0	1	0	0	1	0	0	missing
438	blank	f	1	0	missing	missing	5	6	1	0	1	0	1	0	0	0	0	0	1
575	blank	f	1	0	1	2	7	8	0	0	1	0	1	1	0	0	1	0	2
464	blank	f	1	0	2	3	5	6	0	0	1	0	1	1	0	0	1	0	1
620	blank	m	1	0	2	3	7	8	0	0	missing	missing	missing	missing	missing	missing	missing	missing	1
1120	blank	m	1	0	missing	missing	missing	missing	0	0	missing	missing	missing	missing	missing	missing	missing	missing	missing
685	blank	m	1	0	3	3	3	3	0	0	1	0	1	1	0	0	1	0	2
476	blank	f	1	0	0	1	7	8	0	0	0	1	1	1	0	0	1	0	1
700	blank	m	1	0	1	2	3	4	0	0	1	0	1	0	0	0	1	0	1
639	blank	m	1	0	0	0	0	0	0	0	1	1	0	0	0	0	1	0	1
878	blank	f	1	0	1	2	6	7	0	0	1	1	1	0	0	0	1	0	1
573	blank	m	1	0	2	2	2	8	0	0	1	0	1	1	0	0	0	0	1
472	blank	f	1	0	2	3	4	6	0	0	1	0	1	1	0	0	1	0	1
548	blank	m	1	0	3	4	5	6	0	0	1	0	1	1	0	0	0	0	2
460	blank	f	1	0	0	0	8	9	0	0	1	1	1	0	0	0	0	0	1
498	blank	f	1	0	0	1	3	4	0	0	0	0	1	1	0	0	1	0	1
556	blank	f	1	0	4	5	6	7	0	0	0	0	0	1	0	0	0	0	1
663	blank	m	1	0	0	1	0	1	0	0	0	0	0	0	0	0	0	0	1
461	blank	m	1	0	1	2	1	2	0	0	1	0	0	1	0	0	0	0	1
879	blank	f	1	0	1	2	5	7	0	0	1	0	1	1	0	0	1	0	1
786	blank	f	1	0	0	0	0	0	0	0	0	0	1	0	0	0	0	0	1
1053	blank	f	1	0	2	3	4	5	17	0	1	0	1	0	0	0	1	0	1
1058	blank	f	1	0	2	3	3	8	7	0	1	1	1	0	0	0	1	0	1
475	blank	m	1	0	0	0	1	2	0	0	1	1	1	1	0	0	0	0	1
1124	blank	m	0	1	2	3	8	9	0	0	1	0	1	1	0	0	1	0	1
1056	blank	f	1	0	missing	missing	missing	missing	0	0	missing	missing	missing	missing	missing	missing	missing	missing	missing
1078	blank	m	1	0	4	4	4	4	0	0	1	0	1	1	0	0	1	0	1
565	blank	m	1	0	4	5	8	10	0	0	1	0	1	1	0	0	1	0	1
833	blank	m	1	0	1	4	6	7	0	0	0	0	1	1	0	0	1	0	2
1062	blank	f	1	0	2	3	7	8	0	0	1	0	1	1	0	0	1	0	1
671	blank	f	1	0	0	1	4	6	0	0	0	0	1	0	0	0	1	0	1
1059	blank	f	1	0	2	3	7	8	1	0	1	1	0	0	0	0	1	0	1
1057	blank	f	1	0	missing	missing	missing	missing	0	0	missing	missing	missing	missing	missing	missing	missing	missing	missing
623	blank	m	1	0	2	3	7	8	0	0	1	0	1	1	0	0	1	0	1
1061	blank	m	1	0	0	1	2	3	0	0	1	0	1	0	0	0	1	0	1
660	blank	f	1	0	0	3	8	9	0	0	0	0	1	0	0	0	1	0	1
1092	blank	f	1	0	2	3	3	7	0	0	1	0	1	1	0	0	1	0	1
477	blank	f	1	0	0	1	5	6	0	0	1	0	1	1	0	0	0	0	1
726	blank	f	1	0	2	3	7	8	0	0	1	0	1	1	0	0	1	0	missing
693	blank	f	1	0	3	4	4	5	1	0	1	0	1	0	0	0	0	0	1
486	blank	f	1	0	3	4	4	4	1	0	1	1	1	0	0	0	1	0	1
567	blank	f	1	0	0	1	1	2	0	0	1	1	0	0	0	0	1	0	1
483	blank	f	1	0	0	1	5	6	157	0	1	0	0	0	0	1	0	0	1
793	blank	m	1	0	0	0	1	2	0	0	1	0	1	1	0	0	1	0	1
1083	blank	f	1	0	4	6	7	8	0	0	1	1	0	1	0	1	1	0	1
1122	blank	m	1	0	2	3	8	9	0	0	1	0	1	1	0	0	1	0	1
715	blank	m	1	0	4	8	2	3	1	0	0	0	0	0	0	0	1	0	3
490	blank	m	1	0	3	4	3	4	0	0	1	0	1	0	0	0	1	0	2
728	blank	m	1	0	2	2	4	5	0	0	1	0	1	0	0	0	1	0	1
494	blank	f	1	0	missing	missing	2	3	1	0	1	0	1	0	0	0	1	0	1
734	blank	m	1	0	0	0	1	2	0	0	1	0	1	1	0	0	0	0	1
489	blank	f	1	0	2	4	2	4	0	0	1	0	1	0	0	0	0	0	missing
1102	blank	m	1	0	missing	missing	missing	missing	0	0	1	0	1	1	0	0	1	0	1
558	blank	m	1	0	3	4	5	6	0	0	0	1	1	0	0	0	1	0	missing
751	blank	m	1	0	2	3	7	8	1	0	0	0	1	1	0	0	1	0	1
504	blank	f	1	0	missing	missing	missing	7	1	0	1	0	1	1	0	0	1	0	1
1088	blank	f	1	0	2	3	8	9	0	0	1	0	1	0	0	0	0	0	1
530	blank	f	1	0	missing	missing	missing	missing	0	0	missing	missing	missing	missing	missing	missing	missing	missing	missing
503	blank	f	1	0	0	3	5	6	1	0	1	0	1	0	0	0	1	0	1
1080	blank	m	1	0	2	3	6	6	0	0	0	0	1	1	0	0	1	0	1
644	blank	m	1	0	4	5	4	5	0	0	1	0	0	1	0	0	0	0	1
1079	blank	m	1	0	2	3	6	7	1	0	1	0	1	0	0	0	1	0	1
848	blank	m	1	0	2	3	5	7	0	0	1	0	1	1	0	0	1	0	1
624	blank	f	1	0	0	1	2	3	0	0	1	0	1	0	0	0	0	0	1
511	blank	m	1	0	missing	missing	missing	missing	0	0	0	0	0	0	0	0	0	0	1
782	blank	m	1	0	2	3	4	6	0	0	1	0	1	1	0	0	1	0	1
507	blank	m	1	0	missing	missing	missing	3	0	0	1	0	1	1	0	0	0	0	1
513	blank	m	1	0	0	0	2	missing	0	0	1	1	1	0	0	0	1	0	1
560	blank	f	1	0	2	3	5	6	0	0	0	0	1	1	0	0	1	0	2
614	blank	f	1	0	2	3	6	7	167	0	1	0	1	0	0	0	0	0	1
717	blank	m	1	0	0	1	2	2	0	0	1	1	1	0	0	0	0	0	1
1090	blank	f	1	0	4	4	6	7	12	0	1	0	1	1	0	0	1	0	1
770	blank	m	1	0	1	2	3	5	0	0	1	0	1	0	0	0	1	0	2
589	blank	m	1	0	4	5	7	8	0	0	1	1	1	1	0	0	1	0	1
599	blank	m	1	0	3	4	3	4	0	0	1	1	1	0	0	0	0	0	1
506	blank	m	1	0	1	1	missing	7	1	0	1	0	1	1	0	0	0	0	1
648	blank	m	1	0	missing	missing	missing	missing	0	0	0	1	1	1	0	0	1	0	1
1091	blank	f	1	0	2	3	5	6	0	0	1	0	1	0	0	0	1	0	1
626	blank	m	1	0	missing	missing	missing	missing	1	0	missing	missing	missing	missing	missing	missing	missing	missing	missing
508	blank	m	1	0	4	4	4	4	0	0	0	0	1	1	0	0	0	0	1
510	blank	m	1	0	2	3	5	6	16	0	0	1	1	0	0	0	1	0	1
859	blank	m	1	0	missing	missing	missing	missing	0	0	0	0	0	1	0	0	0	0	1
616	blank	m	1	0	0	1	0	1	16	0	0	0	1	1	0	0	0	0	1
664	blank	m	1	0	1	2	7	8	0	0	0	0	1	1	0	0	1	0	1
551	blank	m	missing	missing	missing	missing	missing	missing	0	0	1	0	0	1	0	0	1	0	missing
787	blank	m	1	0	0	1	0	1	0	0	1	1	1	1	0	0	1	0	1
519	blank	m	1	0	4	5	2	3	0	0	1	1	0	0	0	0	1	0	1
518	blank	m	1	0	0	0	4	5	0	0	1	1	1	0	0	0	1	0	1
712	blank	m	1	0	4	4	6	6	4	0	1	0	0	1	0	0	1	0	1
520	blank	f	1	0	4	5	4	5	16	0	0	1	1	0	0	0	0	0	1
521	blank	f	1	0	4	5	8	9	0	0	1	0	1	1	0	0	1	0	2
523	blank	f	1	0	missing	missing	missing	missing	0	0	1	0	1	0	0	0	0	0	missing
668	blank	m	1	0	2	3	4	7	7	0	1	0	0	0	0	0	0	0	1
522	blank	f	1	0	3	4	3	4	0	0	1	1	1	0	0	0	0	0	1
535	blank	m	1	0	1	2	5	5	0	0	1	0	1	0	0	0	1	0	1
1117	blank	m	1	0	missing	missing	missing	missing	12457	0	missing	missing	missing	missing	missing	missing	missing	missing	missing
528	blank	f	1	0	7	8	7	8	1	0	0	0	1	0	0	0	1	0	1
910	blank	m	1	0	0	missing	5	missing	4	0	1	0	1	1	0	0	1	0	1
547	blank	m	1	0	0	1	5	6	0	0	1	0	0	0	0	0	0	0	1
860	blank	m	1	0	missing	missing	missing	missing	0	0	0	0	1	1	0	0	1	0	1
745	blank	f	1	0	0	1	3	4	0	0	1	0	0	0	0	0	1	0	1
1076	blank	m	1	0	0	1	0	1	0	0	1	0	1	0	0	0	1	0	1
815	blank	m	1	0	7	8	7	8	0	0	1	0	0	1	0	0	1	0	1
549	blank	m	1	0	4	5	4	5	12456	0	0	0	1	1	0	0	0	0	1
768	blank	f	1	0	2	4	5	7	0	0	1	0	1	1	0	0	1	0	1
539	blank	f	1	0	missing	missing	missing	missing	1	0	0	1	0	0	0	0	0	0	2
584	blank	m	1	0	missing	missing	missing	missing	0	0	1	0	1	0	0	0	0	0	missing
550	blank	m	1	0	missing	missing	missing	missing	0	0	1	0	1	1	0	1	0	0	missing
622	blank	f	1	0	5	6	9	10	4	0	1	0	1	1	0	0	1	0	1
545	blank	f	1	0	2	3	4	5	0	0	1	0	1	1	0	0	1	0	1
774	blank	m	1	0	2	2	5	6	0	0	1	0	1	1	0	0	0	0	1
642	blank	f	1	0	1	2	1	2	1	0	1	0	1	1	0	0	1	0	1
675	blank	f	1	0	4	5	9	10	7	0	1	0	1	1	0	0	1	0	2
682	blank	f	1	0	1	1	3	4	7	0	0	0	0	1	0	0	0	0	1
776	blank	m	1	0	2	5	5	6	0	0	1	1	1	1	0	0	0	0	1
788	blank	m	1	0	2	4	7	8	1	0	1	0	1	1	0	0	1	0	1
894	blank	m	1	0	2	3	9	10	1	0	1	1	1	0	0	0	1	0	1
722	blank	m	1	0	1	2	7	8	0	0	1	0	1	1	0	0	1	0	1
911	blank	f	1	0	0	1	10	10	1	0	1	0	1	1	0	0	1	0	1
923	blank	m	1	0	missing	missing	missing	missing	0	0	1	0	1	1	0	0	1	0	1
679	blank	m	1	0	5	8	5	8	0	0	1	0	1	1	0	0	1	0	1
559	blank	m	1	0	0	0	0	0	126	0	1	1	1	0	0	0	0	0	1
804	blank	m	1	0	2	3	6	7	0	0	1	0	1	1	0	0	1	0	1
1097	blank	m	1	0	0	0	3	5	0	0	0	0	1	1	0	0	1	0	1
588	blank	f	1	0	2	3	3	4	0	0	1	0	1	0	0	0	1	0	1
947	blank	f	1	0	3	missing	missing	missing	0	0	missing	missing	missing	missing	missing	missing	missing	missing	1
810	blank	f	1	0	2	3	1	4	6	0	0	0	0	0	0	0	0	0	missing
723	blank	m	1	0	1	2	4	5	0	0	1	0	1	1	0	0	1	0	1
1105	blank	m	1	0	2	3	4	6	0	0	1	0	1	1	0	0	1	0	1
699	blank	f	1	0	2	3	3	4	1	0	1	0	1	0	0	0	1	0	2
887	blank	m	1	0	1	1	2	3	0	0	1	0	0	1	0	0	1	0	1
769	blank	m	1	0	1	2	4	5	0	0	1	0	1	0	0	0	1	0	1
633	blank	m	1	0	0	1	3	4	0	0	1	0	1	1	0	0	0	0	1
718	blank	f	1	0	0	1	1	2	7	0	1	1	1	0	0	0	0	0	1
1107	blank	m	1	0	1	2	7	8	1	0	1	0	1	1	0	0	1	0	1
1104	blank	f	1	0	6	7	6	7	0	0	1	0	1	1	0	0	1	0	1
749	blank	f	1	0	0	1	6	7	0	0	1	1	1	0	0	0	1	0	1
865	blank	m	1	0	4	5	6	7	4	0	1	0	1	1	0	0	1	0	1
760	blank	m	1	0	0	1	missing	5	1	0	1	0	1	1	0	0	1	0	1
694	blank	m	1	0	0	0	9	missing	13	0	1	0	1	0	0	0	1	0	1
1112	blank	f	1	0	4	5	4	5	1	0	1	0	1	1	0	0	1	0	1
885	blank	m	1	0	6	7	1	2	0	0	1	0	1	1	0	0	1	0	1
896	blank	f	1	0	2	2	7	8	1	0	1	0	1	0	0	0	1	0	1
591	blank	f	1	0	2	3	8	9	6	0	1	0	1	1	0	0	1	0	1
981	blank	m	1	0	0	0	3	4	1	0	0	0	1	1	0	0	0	1	2
577	blank	f	1	0	4	4	5	6	7	0	1	0	0	0	0	1	1	0	2
578	blank	f	1	0	2	3	2	3	167	0	1	1	1	0	0	0	0	0	1
579	blank	f	1	0	0	1	3	4	6	0	1	1	1	0	0	0	0	0	1
932	blank	m	1	0	1	2	4	6	0	0	0	0	0	0	0	0	0	0	1
595	blank	m	missing	missing	2	3	6	7	0	0	missing	missing	missing	missing	missing	missing	missing	missing	1
590	blank	f	1	0	4	5	4	5	0	0	1	0	1	1	0	0	1	0	missing
789	blank	f	1	0	8	9	8	9	0	0	0	0	1	0	0	1	0	0	1
602	blank	f	1	0	2	3	2	3	1	0	1	1	0	0	0	0	1	0	1
601	blank	f	1	0	1	2	1	4	0	0	1	0	1	1	0	0	0	0	1
596	blank	f	1	0	3	5	3	5	1	0	0	0	1	1	0	0	1	0	1
829	blank	f	1	0	0	0	9	10	0	0	1	1	1	1	0	0	1	0	1
737	blank	f	1	0	0	1	4	5	6	0	1	1	1	1	0	0	1	0	1
1113	blank	f	1	0	4	missing	6	missing	0	0	missing	missing	missing	missing	missing	missing	missing	missing	missing
1121	blank	m	1	0	missing	missing	missing	missing	0	0	missing	missing	missing	missing	missing	missing	missing	missing	missing
662	blank	f	1	0	3	4	6	7	0	0	0	0	1	1	0	0	1	0	1
853	blank	f	1	0	4	5	7	8	0	0	1	0	1	1	0	0	1	0	1
627	blank	m	1	0	0	1	1	2	0	0	1	0	1	1	0	0	1	0	1
597	blank	m	1	0	3	4	3	4	0	0	1	0	1	0	0	0	0	0	1
711	blank	f	1	0	1	5	4	5	0	0	1	0	0	0	0	0	1	0	1
638	blank	m	1	0	1	2	5	6	0	0	0	0	1	1	0	0	1	0	1
1118	blank	m	1	0	missing	missing	missing	missing	1	0	missing	missing	missing	missing	missing	missing	missing	missing	missing
1114	blank	m	1	0	missing	missing	missing	missing	16	0	missing	missing	missing	missing	missing	missing	missing	missing	missing
835	blank	f	1	0	4	5	4	5	0	0	1	0	1	0	0	0	0	0	1
657	blank	f	1	0	missing	missing	missing	missing	17	0	missing	missing	missing	missing	missing	missing	missing	missing	missing
854	blank	m	1	0	5	7	8	9	0	0	1	0	1	1	0	0	0	0	1
716	blank	m	1	0	0	1	2	4	1	0	1	1	1	0	0	0	1	0	1
805	blank	m	1	0	2	3	5	6	0	0	1	0	1	1	0	0	1	0	2
803	blank	m	1	0	3	4	5	6	0	0	1	0	1	1	0	0	1	0	1
754	blank	f	1	0	1	2	5	6	0	0	1	0	1	1	0	0	1	0	1
659	blank	f	1	0	7	8	7	8	0	0	1	1	0	0	0	0	1	0	1
886	blank	m	1	0	0	0	1	2	0	0	1	1	1	1	0	0	1	0	1
613	blank	f	1	0	1	2	missing	missing	7	0	1	0	1	0	0	0	0	0	1
874	blank	f	1	0	missing	missing	missing	missing	0	0	missing	missing	missing	missing	missing	missing	missing	missing	missing
611	blank	f	1	0	0	1	2	3	1	0	1	0	1	0	0	0	1	0	1
818	blank	m	1	0	1	2	2	3	0	0	1	1	1	0	0	0	1	0	1
649	blank	m	1	0	missing	missing	missing	missing	16	0	missing	missing	missing	missing	missing	missing	missing	missing	missing
867	blank	f	1	0	7	8	9	10	4	0	0	0	1	1	0	0	1	0	1
643	blank	f	1	0	0	1	7	8	1	0	1	0	0	0	0	0	0	0	1
780	blank	m	1	0	2	3	2	3	12	0	1	0	0	1	0	0	1	0	1
766	blank	m	1	0	3	4	4	5	1	0	0	0	1	1	0	0	0	0	1
798	blank	m	1	0	2	3	2	3	0	0	1	0	1	0	0	0	0	0	1
799	blank	m	1	0	2	3	6	7	0	0	1	0	1	1	0	0	0	0	1
834	blank	f	1	0	1	2	4	5	0	0	1	0	1	1	0	0	1	0	1
1126	blank	f	1	0	2	3	4	5	0	0	1	0	1	1	0	0	1	0	1
767	blank	m	1	0	3	4	5	7	0	0	1	0	1	1	0	0	1	0	2
646	blank	f	1	0	2	3	6	7	0	0	1	0	1	1	0	0	1	0	1
1125	blank	f	1	0	missing	missing	missing	missing	16	0	0	0	1	1	0	0	1	0	missing
828	blank	m	1	0	1	3	8	8	0	0	0	1	0	0	0	0	0	0	missing
949	blank	m	1	0	3	missing	missing	missing	0	0	0	0	0	0	0	0	1	0	1
933	blank	m	1	0	2	4	2	4	0	0	1	0	0	1	0	0	0	0	1
762	blank	m	1	0	0	0	4	5	0	0	0	0	1	1	0	0	1	0	1
706	blank	m	1	0	2	3	4	5	1	0	1	0	1	1	0	0	1	0	1
1008	blank	m	1	0	3	4	3	4	0	0	1	0	0	1	0	0	1	1	1
961	blank	f	1	0	missing	missing	missing	missing	167	0	missing	missing	missing	missing	missing	missing	missing	missing	1
801	blank	m	1	0	3	4	6	7	0	0	1	0	1	1	0	0	1	0	1
650	blank	f	1	0	3	4	9	10	146	0	1	0	1	0	0	0	1	0	1
1100	blank	m	1	0	0	2	1	3	0	0	1	0	0	1	0	0	1	0	1
934	blank	m	1	0	1	2	4	5	0	0	0	1	0	0	0	0	0	0	1
733	blank	f	1	0	3	4	6	7	0	0	1	0	1	1	0	0	1	0	1
866	blank	f	1	0	missing	missing	6	7	1	0	1	0	1	0	0	0	1	0	missing
652	blank	f	1	0	0	0	4	5	0	0	1	1	0	0	0	0	0	0	missing
684	blank	m	1	0	0	1	0	1	0	0	0	1	1	0	0	0	1	0	1
674	blank	f	1	0	1	2	1	5	147	0	1	1	0	0	0	0	0	0	1
667	blank	f	1	0	1	2	4	5	14	0	1	0	1	0	0	0	1	0	1
956	blank	f	1	0	2	3	6	7	0	0	1	0	1	1	0	0	1	0	1
830	blank	f	1	0	3	4	7	8	7	0	1	0	1	0	0	0	1	0	1
1022	blank	f	1	0	missing	missing	missing	missing	0	0	missing	missing	missing	missing	missing	missing	missing	missing	missing
687	blank	f	1	0	2	3	2	5	0	0	1	0	1	0	0	0	1	0	2
702	blank	m	1	0	2	3	5	6	0	0	1	0	1	1	0	0	1	0	1
988	blank	m	1	0	2	3	7	8	0	0	1	0	1	1	0	0	1	0	1
877	blank	f	1	0	1	2	7	8	0	0	1	0	1	1	0	0	1	0	1
689	blank	m	1	0	4	6	2	2	0	0	1	0	1	0	0	0	0	0	2
691	blank	f	1	0	1	6	10	missing	0	0	1	0	1	0	0	0	1	0	missing
826	blank	m	1	0	0	0	0	0	0	0	1	0	1	1	0	0	1	0	1
863	blank	f	1	0	3	4	5	6	0	0	1	1	1	0	0	0	1	0	1
713	blank	f	1	0	2	4	0	2	1	0	1	0	1	0	0	0	1	0	1
817	blank	m	1	0	0	0	6	7	0	0	1	0	1	1	0	0	1	0	1
1010	blank	m	1	0	2	3	4	5	0	0	1	0	0	1	0	0	0	0	1
856	blank	m	1	0	0	1	2	3	0	0	0	1	1	1	0	0	1	0	1
743	blank	f	1	0	0	1	3	4	0	0	0	0	1	0	0	0	0	0	2
708	blank	m	1	0	0	0	0	0	12	0	1	0	1	1	0	0	1	0	1
721	blank	m	1	0	0	1	4	5	0	0	0	0	1	1	0	0	1	0	1
710	blank	m	1	0	1	1	missing	missing	0	0	1	0	1	0	0	0	0	0	1
842	extra patient 1	f	1	0	missing	missing	missing	missing			1	0	1	1	0	0	1	0	missing
683	extra patient 2	m	1	0	4	6	8	10			0	0	1	0	0	0	1	0	1
857	extra patient 3	m	1	0	2	3	5	7			1	0	1	1	0	0	1	0	1
783	extra patient 4	f	1	0	1	2	4	5			1	0	1	0	0	0	0	0	1
